# Supplementary material for: Classification of Obesity among South African Female Adolescents: Comparative Analysis of Logistic Regression and Random Forest Algorithms
Source: Int J Environ Res Public Health. 2023 Dec 19;21(1):2. doi: 10.3390/ijerph21010002 (PMC10815679; doi:10.3390/ijerph21010002)
Supplement: Supplementary file 1 [file ijerph-21-00002-s001.zip]

Archive with 1 entries (1 files):
- ijerph-2670034-supplementary.pdf
